# Supplementary material for: Ultrastructure and Physiological Characterization of Morchella Mitospores and Their Relevance in the Understanding of the Morel Life Cycle
Source: Microorganisms. 2023 Jan 30;11(2):345. doi: 10.3390/microorganisms11020345 (PMC9960803; doi:10.3390/microorganisms11020345)
Supplement: Supplementary file 1 [file microorganisms-11-00345-s001.zip]

Archive with 1 entries (1 files):
- microorganisms-2145717-supplementary.pdf
